# Supplementary material for: Protocol and rationale for the first South Asian 5-year prospective longitudinal observational cohort study and biomarker evaluation investigating the clinical course and risk profile of IgA nephropathy: GRACE IgANI cohort
Source: Wellcome Open Res. 2018 Jul 26;3:91. [Version 1] doi: 10.12688/wellcomeopenres.14644.1 (PMC6148466; doi:10.12688/wellcomeopenres.14644.1)
Supplement: Supplementary file 1 [file wellcomeopenres-3-15946-s0000.tgz]

Archive with 1 entries (1 files):
- b9e04f75-c3ed-4646-8d9e-6f84731bc840.docx
